# Supplementary material for: Saccharomyces cerevisiae Induces Immune Enhancing and Shapes Gut Microbiota in Social Wasps
Source: Front Microbiol. 2019 Oct 15;10:2320. doi: 10.3389/fmicb.2019.02320 (PMC6803456; doi:10.3389/fmicb.2019.02320)
Supplement: Supplementary file 2 [file Table_1.XLSX]

## Sheet: Sheet1
Supplementary Datasheet S1: Generalized Linear Models (GLM) approach (mvabund package in R, negative binomial distribution) to assess the multivariate association between residual CFU/ml of E. coli injected (following the bacterial clearance) and gut bacterial communities composition.
OTU	STATISTIC		UNADJ. P VALUE		ADJ. P VALUE
	(Intercept)	log(CFU	(Intercept)	log(CFU	(Intercept)	log(CFU
DENOVO25|f_Campylobacteraceae|g_Campylobacter	18.1204	17.5822	0.000999001	0.000999001	0.00799201	0.012987
DENOVO61|f_Veillonellaceae|g_Veillonella	14.2021	13.6549	0.000999001	0.000999001	0.142857	0.180819
DENOVO97|f_Enterobacteriaceae|g_Morganella	7.54317	9.43057	0.000999001	0.000999001	0.803197	0.588412
DENOVO139|f_Porphyromonadaceae|g_Porphyromonas	7.79306	7.77901	0.000999001	0.000999001	0.781219	0.785215
DENOVO146|f_Prevotellaceae|g_NA	10.3974	10.0865	0.000999001	0.000999001	0.494505	0.527473
DENOVO158|f_Lachnospiraceae|g_Oribacterium	12.8202	12.3229	0.000999001	0.000999001	0.262737	0.306693
DENOVO211|f_Lachnospiraceae|g_NA	14.7316	14.6394	0.000999001	0.000999001	0.10989	0.112887
DENOVO257|f_Neisseriaceae|g_Neisseria	11.2429	11.2154	0.000999001	0.000999001	0.401598	0.403596
DENOVO40|f_Pasteurellaceae|g_Haemophilus	10.3398	10.0911	0.000999001	0.001998	0.5005	0.527473
DENOVO104|f_Pasteurellaceae|g_Haemophilus	10.7157	10.5111	0.001998	0.001998	0.461538	0.480519
DENOVO254|f_Lachnospiraceae|g_Oribacterium	9.90946	9.64845	0.000999001	0.001998	0.54046	0.571429
DENOVO331|f_Leptotrichiaceae|g_Leptotrichia	10.4733	10.3306	0.001998	0.001998	0.488511	0.501499
DENOVO50|f_Pasteurellaceae|g_Haemophilus	11.1308	10.9066	0.002997	0.002997	0.417582	0.441558
DENOVO130|f_Veillonellaceae|g_Veillonella	8.8236	8.55344	0.003996	0.003996	0.652348	0.686314
DENOVO196|f_Flavobacteriaceae|g_Capnocytophaga	7.78438	7.65161	0.003996	0.003996	0.782218	0.793207
DENOVO22|f_Porphyromonadaceae|g_Porphyromonas	9.85053	9.71363	0.004995	0.004995	0.549451	0.564436
DENOVO93|f_Flavobacteriaceae|g_NA	7.61838	7.31503	0.00599401	0.00699301	0.794206	0.822178
DENOVO102|f_Pasteurellaceae|g_Haemophilus	8.80856	8.56722	0.00699301	0.00699301	0.655345	0.686314
DENOVO46|f_Porphyromonadaceae|g_Porphyromonas	10.0901	9.77673	0.00699301	0.00799201	0.522478	0.553447
DENOVO64|f_Streptococcaceae|g_Streptococcus	6.79914	6.53741	0.00799201	0.00799201	0.869131	0.888112
DENOVO98|f_Lachnospiraceae|g_Lachnoanaerobaculum	8.09855	7.78118	0.00899101	0.00899101	0.747253	0.783217
DENOVO44|f_Porphyromonadaceae|g_Porphyromonas	8.17738	7.84501	0.00999001	0.010989	0.739261	0.78022
DENOVO65|f_Flavobacteriaceae|g_Capnocytophaga	7.6999	7.38724	0.00799201	0.011988	0.79021	0.815185
DENOVO67|f_Leptotrichiaceae|g_Leptotrichia	7.19009	6.89289	0.012987	0.012987	0.831169	0.855145
DENOVO462|f_Prevotellaceae|g_Alloprevotella	7.58258	7.41724	0.010989	0.012987	0.799201	0.815185
DENOVO35|f_Veillonellaceae|g_Dialister	6.93241	6.76749	0.010989	0.013986	0.854146	0.871129
DENOVO175|f_Prevotellaceae|g_Prevotella	6.81433	6.5804	0.011988	0.013986	0.866134	0.882118
DENOVO81|f_Prevotellaceae|g_Prevotella	6.70004	6.42671	0.012987	0.014985	0.877123	0.895105
DENOVO168|f_Porphyromonadaceae|g_Porphyromonas	5.83504	5.68778	0.012987	0.014985	0.931069	0.938062
DENOVO4|f_Fusobacteriaceae|g_Fusobacterium	7.99871	7.71924	0.014985	0.015984	0.76024	0.79021
DENOVO70|f_Flavobacteriaceae|g_Capnocytophaga	7.93978	7.63205	0.011988	0.015984	0.768232	0.793207
DENOVO113|f_Bacillales_Incertae Sedis XI|g_Gemella	6.60873	6.44551	0.015984	0.015984	0.883117	0.895105
DENOVO80|f_Fusobacteriaceae|g_Fusobacterium	7.15467	6.87283	0.013986	0.016983	0.834166	0.86014
DENOVO82|f_Enterobacteriaceae|g_Morganella	6.1661	6.79077	0.021978	0.016983	0.907093	0.869131
DENOVO384|f_Lachnospiraceae|g_Anaerostipes	5.3449	5.33385	0.017982	0.017982	0.955045	0.951049
DENOVO21|f_Campylobacteraceae|g_Campylobacter	7.26348	6.9527	0.017982	0.018981	0.827173	0.852148
DENOVO165|f_Leptotrichiaceae|g_Streptobacillus	5.44939	5.38883	0.017982	0.018981	0.945055	0.95005
DENOVO488|f_Neisseriaceae|g_Kingella	5.09484	5.10725	0.018981	0.018981	0.967033	0.963037
DENOVO226|f_Actinomycetaceae|g_Actinomyces	6.79293	6.5515	0.012987	0.01998	0.869131	0.886114
DENOVO90|f_Carnobacteriaceae|g_Granulicatella	8.97244	8.81068	0.018981	0.020979	0.64036	0.651349
DENOVO427|f_Flavobacteriaceae|g_Capnocytophaga	5.06294	4.99497	0.017982	0.021978	0.969031	0.963037
DENOVO74|f_Streptococcaceae|g_Streptococcus	6.2937	6.06815	0.022977	0.022977	0.897103	0.918082
DENOVO5|f_Fusobacteriaceae|g_Fusobacterium	8.25982	7.4712	0.016983	0.023976	0.725275	0.811189
DENOVO11|f_Veillonellaceae|g_Veillonella	8.22025	7.81054	0.022977	0.023976	0.728272	0.782218
DENOVO19|f_Porphyromonadaceae|g_Porphyromonas	6.45103	6.16038	0.020979	0.023976	0.892108	0.908092
DENOVO38|f_Streptococcaceae|g_Streptococcus	7.62937	7.46988	0.020979	0.023976	0.793207	0.811189
DENOVO88|f_Neisseriaceae|g_Eikenella	6.69542	6.43744	0.023976	0.023976	0.877123	0.895105
DENOVO101|f_Porphyromonadaceae|g_Tannerella	7.69519	7.5199	0.023976	0.023976	0.79021	0.805195
DENOVO39|f_Prevotellaceae|g_Prevotella	7.98883	7.69742	0.022977	0.024975	0.76024	0.791209
DENOVO197|f_Fusobacteriaceae|g_Fusobacterium	6.95864	6.82379	0.024975	0.024975	0.85015	0.867133
DENOVO106|f_Veillonellaceae|g_Veillonella	6.28591	6.03118	0.023976	0.025974	0.897103	0.919081
DENOVO26|f_Prevotellaceae|g_Alloprevotella	7.27096	6.96069	0.024975	0.026973	0.827173	0.852148
DENOVO1|f_Staphylococcaceae|g_Staphylococcus	8.47246	9.10287	0.035964	0.028971	0.706294	0.631369
DENOVO100|f_Saccharibacteria_genera_incertae_sedis|g_Saccharibacteria_genera_incertae_sedis	5.44426	5.32135	0.026973	0.028971	0.947053	0.952048
DENOVO111|f_Veillonellaceae|g_Veillonella	6.76684	6.62361	0.030969	0.031968	0.871129	0.881119
DENOVO137|f_Saccharibacteria_genera_incertae_sedis|g_Saccharibacteria_genera_incertae_sedis	7.07238	6.94055	0.02997	0.031968	0.841159	0.854146
DENOVO36|f_Veillonellaceae|g_Veillonella	5.90637	5.64722	0.02997	0.032967	0.926074	0.938062
DENOVO68|f_Bacillales_Incertae Sedis XI|g_Gemella	5.73939	5.08638	0.023976	0.033966	0.935065	0.963037
DENOVO92|f_Streptococcaceae|g_Streptococcus	5.96056	5.71332	0.027972	0.033966	0.923077	0.937063
DENOVO166|f_Coriobacteriaceae|g_Atopobium	4.64487	4.51692	0.031968	0.033966	0.972028	0.975025
DENOVO190|f_Peptococcaceae 1|g_Peptococcus	5.53689	5.52122	0.034965	0.034965	0.944056	0.945055
DENOVO310|f_Lachnospiraceae|g_Blautia	4.89797	4.8397	0.033966	0.036963	0.97003	0.97003
DENOVO86|f_Streptococcaceae|g_Streptococcus	5.01719	4.89879	0.037962	0.041958	0.97003	0.969031
DENOVO378|f_Eubacteriaceae|g_Eubacterium	4.3774	4.34094	0.041958	0.041958	0.977023	0.981019
DENOVO418|f_Ruminococcaceae|g_Ruminococcus	4.12318	4.11835	0.042957	0.041958	0.979021	0.982018
DENOVO157|f_Lachnospiraceae|g_Anaerostipes	5.02918	4.88044	0.03996	0.042957	0.97003	0.969031
DENOVO321|f_Prevotellaceae|g_NA	4.3315	4.22614	0.040959	0.042957	0.978022	0.981019
DENOVO260|f_Prevotellaceae|g_Prevotella	4.24597	4.1306	0.040959	0.043956	0.978022	0.982018
DENOVO9|f_Prevotellaceae|g_Prevotella	4.70488	4.26142	0.037962	0.045954	0.97003	0.981019
DENOVO47|f_Pasteurellaceae|g_Haemophilus	5.92117	5.76869	0.044955	0.047952	0.923077	0.934066
DENOVO234|f_Flavobacteriaceae|g_NA	4.68505	4.65996	0.047952	0.047952	0.97003	0.971029
DENOVO12|f_Enterobacteriaceae|g_Escherichia/Shigella	3.54829	4.50651	0.0759241	0.048951	0.989011	0.975025
DENOVO110|f_SR1_genera_incertae_sedis|g_SR1_genera_incertae_sedis	4.44063	4.32969	0.046953	0.048951	0.975025	0.981019
DENOVO258|f_Campylobacteraceae|g_Campylobacter	3.72139	3.72334	0.0519481	0.04995	0.986014	0.986014
DENOVO493|f_Moraxellaceae|g_Enhydrobacter	6.26536	6.43013	0.0539461	0.04995	0.898102	0.895105
DENOVO224|f_Lachnospiraceae|g_Blautia	5.42457	5.28818	0.0509491	0.0509491	0.949051	0.953047
DENOVO85|f_Neisseriaceae|g_Neisseria	5.63455	5.40584	0.044955	0.0519481	0.939061	0.95005
DENOVO17|f_Streptococcaceae|g_Streptococcus	5.13256	3.22299	0.018981	0.0529471	0.966034	0.993007
DENOVO153|f_Flavobacteriaceae|g_Capnocytophaga	4.35962	4.24061	0.0519481	0.0539461	0.977023	0.981019
DENOVO352|f_Actinomycetaceae|g_Actinomyces	3.63639	3.61032	0.0549451	0.0549451	0.988012	0.989011
DENOVO87|f_Porphyromonadaceae|g_Porphyromonas	5.16155	5.10128	0.0559441	0.0559441	0.961039	0.963037
DENOVO32|f_Prevotellaceae|g_NA	4.15616	3.9918	0.0549451	0.0569431	0.979021	0.982018
DENOVO357|f_Micrococcaceae|g_Rothia	3.38486	3.35971	0.0589411	0.0579421	0.992008	0.993007
DENOVO63|f_Pasteurellaceae|g_Haemophilus	4.61604	4.52895	0.0619381	0.0619381	0.973027	0.975025
DENOVO461|f_Leptotrichiaceae|g_Leptotrichia	3.71422	3.65803	0.0619381	0.0619381	0.986014	0.987013
DENOVO66|f_Peptostreptococcaceae|g_Peptostreptococcus	3.93212	3.78629	0.0589411	0.0629371	0.985015	0.984016
DENOVO296|f_Micrococcaceae|g_Rothia	4.15411	4.03665	0.0609391	0.0649351	0.979021	0.982018
DENOVO62|f_Veillonellaceae|g_Veillonella	4.25002	4.11223	0.0619381	0.0659341	0.978022	0.982018
DENOVO302|f_Pseudomonadaceae|g_Pseudomonas	5.04754	5.11391	0.0659341	0.0659341	0.97003	0.963037
DENOVO71|f_Leptotrichiaceae|g_Leptotrichia	3.96982	3.82053	0.0629371	0.0669331	0.982018	0.984016
DENOVO208|f_Lachnospiraceae|g_Fusicatenibacter	2.97839	2.94082	0.0649351	0.0669331	0.993007	0.993007
DENOVO300|f_Fusobacteriaceae|g_Fusobacterium	3.27987	3.27341	0.0679321	0.0679321	0.993007	0.993007
DENOVO10|f_Pasteurellaceae|g_Haemophilus	5.02739	4.17096	0.046953	0.0689311	0.97003	0.982018
DENOVO59|f_Veillonellaceae|g_Veillonella	3.7238	3.58736	0.0659341	0.0699301	0.986014	0.99001
DENOVO351|f_Streptococcaceae|g_Streptococcus	3.5149	3.49522	0.0699301	0.0699301	0.989011	0.992008
DENOVO308|f_Prevotellaceae|g_Prevotella	3.20266	3.18693	0.0729271	0.0709291	0.993007	0.993007
DENOVO129|f_Veillonellaceae|g_NA	3.8193	3.7049	0.0719281	0.0719281	0.986014	0.987013
DENOVO202|f_Lachnospiraceae|g_NA	5.23928	5.05832	0.0679321	0.0719281	0.957043	0.963037
DENOVO162|f_Bradyrhizobiaceae|g_Bradyrhizobium	3.71101	4.22728	0.0839161	0.0729271	0.986014	0.981019
DENOVO486|f_Pasteurellaceae|g_Haemophilus	3.59362	3.5785	0.0729271	0.0729271	0.989011	0.99001
DENOVO347|f_Lachnospiraceae|g_Ruminococcus2	2.63193	2.60857	0.0749251	0.0749251	0.994006	0.994006
DENOVO477|f_Prevotellaceae|g_Prevotella	3.38954	3.30858	0.0749251	0.0749251	0.992008	0.993007
DENOVO220|f_Lachnospiraceae|g_Lachnoanaerobaculum	4.25245	4.17297	0.0769231	0.0789211	0.978022	0.982018
DENOVO108|f_Lachnospiraceae|g_Catonella	4.01272	3.87126	0.0769231	0.0799201	0.981019	0.984016
DENOVO360|f_Enterococcaceae|g_Enterococcus	3.61468	3.70199	0.0829171	0.0799201	0.989011	0.987013
DENOVO169|f_Veillonellaceae|g_Megasphaera	3.61543	3.55708	0.0809191	0.0809191	0.989011	0.991009
DENOVO171|f_Porphyromonadaceae|g_Porphyromonas	3.18563	3.1435	0.0809191	0.0819181	0.993007	0.993007
DENOVO492|f_Aerococcaceae|g_Abiotrophia	3.86673	3.81695	0.0789211	0.0819181	0.986014	0.984016
DENOVO389|f_Bifidobacteriaceae|g_Bifidobacterium	3.21512	3.1909	0.0829171	0.0829171	0.993007	0.993007
DENOVO78|f_Prevotellaceae|g_Prevotella	4.2932	4.15819	0.0809191	0.0839161	0.978022	0.982018
DENOVO200|f_Erysipelotrichaceae|g_Solobacterium	2.75858	2.7233	0.0849151	0.0859141	0.993007	0.993007
DENOVO268|f_Leptotrichiaceae|g_Leptotrichia	3.20739	3.20368	0.0869131	0.0869131	0.993007	0.993007
DENOVO443|f_Prevotellaceae|g_Prevotella	3.17648	3.10832	0.0859141	0.0869131	0.993007	0.993007
DENOVO342|f_Erysipelotrichaceae|g_Solobacterium	2.89927	2.92647	0.0879121	0.0879121	0.993007	0.993007
DENOVO183|f_Prevotellaceae|g_Alloprevotella	3.53455	3.51028	0.0889111	0.0889111	0.989011	0.992008
DENOVO212|f_Prevotellaceae|g_Alloprevotella	3.87783	3.82001	0.0869131	0.0899101	0.986014	0.984016
DENOVO91|f_Prevotellaceae|g_Prevotella	4.33514	4.30011	0.0909091	0.0909091	0.978022	0.981019
DENOVO170|f_Veillonellaceae|g_Megasphaera	3.44643	3.39833	0.0899101	0.0909091	0.991009	0.993007
DENOVO304|f_Fusobacteriaceae|g_Fusobacterium	3.82278	3.78447	0.0899101	0.0919081	0.986014	0.984016
DENOVO306|f_Pasteurellaceae|g_Aggregatibacter	3.26316	3.26841	0.0939061	0.0919081	0.993007	0.993007
DENOVO439|f_Streptococcaceae|g_Streptococcus	2.9033	2.91412	0.0959041	0.0929071	0.993007	0.993007
DENOVO480|f_Micrococcaceae|g_Rothia	2.91266	2.92938	0.0949051	0.0929071	0.993007	0.993007
DENOVO140|f_Veillonellaceae|g_NA	2.74566	2.72977	0.0939061	0.0939061	0.993007	0.993007
DENOVO79|f_Pasteurellaceae|g_NA	4.61629	4.50471	0.0949051	0.0979021	0.973027	0.975025
DENOVO138|f_Flavobacteriaceae|g_Capnocytophaga	3.13629	3.09551	0.0999001	0.0989011	0.993007	0.993007
DENOVO400|f_Moraxellaceae|g_Acinetobacter	2.63921	3.42636	0.143856	0.0999001	0.994006	0.992008
DENOVO191|f_Bacillales_Incertae Sedis XI|g_Gemella	2.54823	2.49579	0.0979021	0.101898	0.994006	0.994006
DENOVO156|f_Fusobacteriaceae|g_Fusobacterium	2.80838	2.72803	0.102897	0.104895	0.993007	0.993007
DENOVO51|f_Prevotellaceae|g_Prevotella	3.32773	3.21573	0.107892	0.108891	0.992008	0.993007
DENOVO145|f_Prevotellaceae|g_Prevotella	2.7625	2.68426	0.107892	0.10989	0.993007	0.994006
DENOVO14|f_Leptotrichiaceae|g_Leptotrichia	2.39761	2.32765	0.110889	0.111888	0.994006	0.994006
DENOVO49|f_Carnobacteriaceae|g_Granulicatella	3.66561	3.03511	0.0859141	0.111888	0.987013	0.993007
DENOVO60|f_Prevotellaceae|g_Prevotella	3.17096	3.05978	0.103896	0.111888	0.993007	0.993007
DENOVO287|f_Fusobacteriaceae|g_Fusobacterium	2.85821	2.84819	0.111888	0.111888	0.993007	0.993007
DENOVO288|f_SR1_genera_incertae_sedis|g_SR1_genera_incertae_sedis	3.25967	3.25976	0.113886	0.112887	0.993007	0.993007
DENOVO341|f_Prevotellaceae|g_Prevotella	3.96095	3.94785	0.114885	0.114885	0.984016	0.983017
DENOVO225|f_Leptotrichiaceae|g_Leptotrichia	3.04566	3.02209	0.114885	0.115884	0.993007	0.993007
DENOVO280|f_Lachnospiraceae|g_Dorea	2.66162	2.63331	0.117882	0.117882	0.994006	0.994006
DENOVO274|f_Prevotellaceae|g_Prevotella	3.11588	3.0946	0.118881	0.118881	0.993007	0.993007
DENOVO252|f_Micrococcaceae|g_Rothia	2.95457	2.93762	0.123876	0.123876	0.993007	0.993007
DENOVO178|f_Prevotellaceae|g_Alloprevotella	2.55929	2.55923	0.124875	0.130869	0.994006	0.994006
DENOVO204|f_Prevotellaceae|g_Prevotella	2.60945	2.53413	0.134865	0.135864	0.994006	0.994006
DENOVO309|f_Lachnospiraceae|g_Coprococcus	3.29279	3.39457	0.140859	0.13986	0.993007	0.993007
DENOVO41|f_Neisseriaceae|g_Neisseria	2.16363	2.12658	0.138861	0.140859	0.997003	0.996004
DENOVO115|f_Prevotellaceae|g_Prevotella	2.6622	2.61292	0.134865	0.140859	0.994006	0.994006
DENOVO391|f_Streptococcaceae|g_Streptococcus	1.9782	1.985	0.150849	0.142857	0.997003	0.996004
DENOVO142|f_Flavobacteriaceae|g_Capnocytophaga	2.32591	2.27271	0.153846	0.155844	0.994006	0.996004
DENOVO143|f_Bacteroidaceae|g_Bacteroides	1.57446	2.23584	0.23976	0.16983	0.998002	0.996004
DENOVO458|f_Streptococcaceae|g_Streptococcus	2.57883	2.56911	0.175824	0.175824	0.994006	0.994006
DENOVO117|f_Prevotellaceae|g_Prevotella	2.05604	2.01882	0.177822	0.17982	0.997003	0.996004
DENOVO415|f_Enterobacteriaceae|g_NA	1.88246	1.9906	0.184815	0.17982	0.997003	0.996004
DENOVO151|f_Bacteroidaceae|g_Bacteroides	1.38698	1.27261	0.168831	0.180819	0.998002	1
DENOVO255|f_Lachnospiraceae|g_Anaerostipes	2.27475	2.23962	0.177822	0.181818	0.994006	0.996004
DENOVO94|f_Flavobacteriaceae|g_Capnocytophaga	2.06525	2.04248	0.185814	0.186813	0.997003	0.996004
DENOVO353|f_Actinomycetaceae|g_Actinomyces	1.72841	1.74953	0.208791	0.205794	0.998002	0.998002
DENOVO103|f_Pasteurellaceae|g_Haemophilus	1.92116	1.86841	0.212787	0.215784	0.997003	0.998002
DENOVO444|f_Enterobacteriaceae|g_NA	2.06514	2.18283	0.238761	0.225774	0.997003	0.996004
DENOVO18|f_Neisseriaceae|g_Neisseria	2.23784	1.96809	0.206793	0.244755	0.996004	0.996004
DENOVO42|f_Ruminococcaceae|g_Faecalibacterium	1.53373	1.36191	0.224775	0.245754	0.998002	0.999001
DENOVO218|f_Micrococcaceae|g_Rothia	1.25721	1.45198	0.294705	0.272727	1	0.998002
DENOVO281|f_Prevotellaceae|g_Prevotella	1.89799	1.86904	0.268731	0.272727	0.997003	0.998002
DENOVO219|f_Bacteroidaceae|g_Bacteroides	2.0122	2.19666	0.317682	0.285714	0.997003	0.996004
DENOVO453|f_Enterobacteriaceae|g_Buttiauxella	1.7942	1.8681	0.28971	0.285714	0.998002	0.998002
DENOVO413|f_Enterococcaceae|g_Enterococcus	1.37855	1.48875	0.301698	0.288711	0.998002	0.998002
DENOVO16|f_Streptococcaceae|g_Lactococcus	1.098	0.927279	0.258741	0.290709	1	1
DENOVO20|f_Pasteurellaceae|g_Haemophilus	1.78764	1.47776	0.268731	0.2997	0.998002	0.998002
DENOVO15|f_Flavobacteriaceae|g_NA	1.21805	1.18598	0.304695	0.305694	1	1
DENOVO298|f_Prevotellaceae|g_NA	1.17562	1.18163	0.326673	0.321678	1	1
DENOVO390|f_Bacteroidaceae|g_Bacteroides	1.90339	1.97675	0.335664	0.321678	0.997003	0.996004
DENOVO3|f_Fusobacteriaceae|g_Fusobacterium	1.01758	0.907515	0.311688	0.330669	1	1
DENOVO23|f_Lachnospiraceae|g_Roseburia	1.62351	1.22873	0.290709	0.341658	0.998002	1
DENOVO181|f_Bifidobacteriaceae|g_Bifidobacterium	0.80231	0.713432	0.32967	0.346653	1	1
DENOVO339|f_Neisseriaceae|g_Neisseria	1.22954	1.22413	0.361638	0.35964	1	1
DENOVO159|f_NA|g_NA	0.680307	0.849315	0.415584	0.367632	1	1
DENOVO307|f_Caulobacteraceae|g_Brevundimonas	0.940493	1.10219	0.398601	0.367632	1	1
DENOVO253|f_Prevotellaceae|g_Prevotella	1.14243	1.13842	0.373626	0.370629	1	1
DENOVO8|f_Lactobacillaceae|g_Lactobacillus	1.19692	1.34489	0.410589	0.373626	1	0.999001
DENOVO411|f_Lachnospiraceae|g_Lachnospiracea_incertae_sedis	0.777199	0.727612	0.361638	0.373626	1	1
DENOVO246|f_Enterobacteriaceae|g_NA	1.01214	1.15573	0.418581	0.386613	1	1
DENOVO119|f_Enterobacteriaceae|g_Morganella	0.52508	0.692985	0.451548	0.388611	1	1
DENOVO359|f_Oxalobacteraceae|g_Massilia	0.895941	0.994849	0.408591	0.388611	1	1
DENOVO410|f_Porphyromonadaceae|g_Barnesiella	0.867705	0.806031	0.383616	0.390609	1	1
DENOVO483|f_Bifidobacteriaceae|g_Bifidobacterium	0.840079	0.744128	0.370629	0.392607	1	1
DENOVO248|f_Ruminococcaceae|g_Faecalibacterium	0.812767	0.700349	0.373626	0.3996	1	1
DENOVO24|f_Streptococcaceae|g_Streptococcus	0.739096	0.482824	0.324675	0.412587	1	1
DENOVO53|f_Lachnospiraceae|g_Blautia	0.99283	0.866228	0.386613	0.412587	1	1
DENOVO13|f_Neisseriaceae|g_Neisseria	0.755189	0.498878	0.327672	0.413586	1	1
DENOVO128|f_Micrococcaceae|g_Rothia	0.29852	0.669878	0.581419	0.433566	1	1
DENOVO199|f_Lachnospiraceae|g_Roseburia	0.416151	0.719148	0.534466	0.433566	1	1
DENOVO112|f_Micrococcaceae|g_Rothia	0.366473	0.492042	0.51049	0.451548	1	1
DENOVO7|f_Fusobacteriaceae|g_Fusobacterium	0.932743	0.770052	0.431568	0.454545	1	1
DENOVO394|f_Staphylococcaceae|g_Staphylococcus	0.809147	0.869996	0.484515	0.462537	1	1
DENOVO127|f_Propionibacteriaceae|g_Propionibacterium	0.300673	0.59138	0.584416	0.465534	1	1
DENOVO95|f_Staphylococcaceae|g_Staphylococcus	0.00267915	0.267442	0.947053	0.478521	1	1
DENOVO239|f_Enterobacteriaceae|g_NA	0.364043	0.454627	0.522478	0.486513	1	1
DENOVO398|f_Brucellaceae|g_NA	0.667877	0.725777	0.516484	0.5005	1	1
DENOVO209|f_Streptococcaceae|g_Streptococcus	0.217041	0.352971	0.614386	0.537463	1	1
DENOVO267|f_Staphylococcaceae|g_Staphylococcus	0.263818	0.329395	0.569431	0.54046	1	1
DENOVO217|f_Corynebacteriaceae|g_Corynebacterium	0.450108	0.528302	0.563437	0.545455	1	1
DENOVO233|f_Lachnospiraceae|g_Blautia	0.180713	0.346154	0.683317	0.579421	1	1
DENOVO362|f_Enterococcaceae|g_Enterococcus	0.252966	0.277554	0.601399	0.579421	1	1
DENOVO203|f_Burkholderiales_incertae_sedis|g_Tepidimonas	0.260975	0.326464	0.654346	0.615385	1	1
DENOVO408|f_Bacteroidaceae|g_Bacteroides	0.276936	0.296719	0.658342	0.648352	1	1
DENOVO433|f_Corynebacteriaceae|g_Corynebacterium	0.193416	0.162173	0.63037	0.65035	1	1
DENOVO277|f_Bacteroidaceae|g_Bacteroides	0.208277	0.136361	0.591409	0.651349	1	1
DENOVO29|f_Neisseriaceae|g_Neisseria	0.283138	0.25366	0.636364	0.665335	1	1
DENOVO2|f_NA|g_NA	0.150828	0.210733	0.708292	0.672328	1	1
DENOVO289|f_Sphingomonadaceae|g_Sphingomonas	0.106293	0.12993	0.73027	0.705295	1	1
DENOVO297|f_Peptostreptococcaceae|g_Clostridium XI	0.104985	0.132562	0.756244	0.722278	1	1
DENOVO213|f_Lachnospiraceae|g_NA	0.114455	0.101198	0.727273	0.744256	1	1
DENOVO216|f_Pseudomonadaceae|g_Pseudomonas	0.123309	0.163582	0.788212	0.765235	1	1
DENOVO282|f_Bacteroidaceae|g_Bacteroides	0.0901516	0.0839506	0.762238	0.767233	1	1
DENOVO295|f_Bacteroidaceae|g_Bacteroides	0.0710996	0.0622291	0.755245	0.772228	1	1
DENOVO179|f_Ruminococcaceae|g_NA	0.00802939	0.0572183	0.922078	0.796204	1	1
DENOVO124|f_Ruminococcaceae|g_Ruminococcus	0.00758863	0.0426356	0.907093	0.801199	1	1
DENOVO227|f_Enterobacteriaceae|g_Providencia	0.0260607	0.0332629	0.834166	0.803197	1	1
DENOVO123|f_Neisseriaceae|g_NA	0.00125718	0.044035	0.971029	0.821179	1	1
DENOVO371|f_Ruminococcaceae|g_Butyricicoccus	0.0904117	0.0464329	0.762238	0.821179	1	1
DENOVO374|f_Sphingomonadaceae|g_Sphingomonas	0.026107	0.0357072	0.844156	0.821179	1	1
DENOVO455|f_Porphyromonadaceae|g_Barnesiella	0.0291331	0.0213138	0.83017	0.845155	1	1
DENOVO286|f_Ruminococcaceae|g_NA	0.0153371	0.0241049	0.872128	0.847153	1	1
DENOVO167|f_Ruminococcaceae|g_Faecalibacterium	0.00430279	0.0176526	0.931069	0.854146	1	1
DENOVO318|f_Bacteroidaceae|g_Bacteroides	0.0453589	0.0252343	0.806194	0.857143	1	1
DENOVO205|f_NA|g_NA	0.0254171	0.0402225	0.884116	0.858142	1	1
DENOVO474|f_Porphyromonadaceae|g_Parabacteroides	0.0210078	0.0128325	0.85015	0.874126	1	1
DENOVO150|f_Ruminococcaceae|g_NA	7.98346e-05	0.0149626	0.994006	0.882118	1	1
DENOVO346|f_Lachnospiraceae|g_Lachnospiracea_incertae_sedis	0.0133278	0.0246166	0.916084	0.9001	1	1
DENOVO76|f_Ruminococcaceae|g_Faecalibacterium	0.021518	0.0128908	0.878122	0.903097	1	1
DENOVO471|f_Bacteroidaceae|g_Bacteroides	0.00141095	0.00410038	0.933067	0.91009	1	1
DENOVO261|f_Lachnospiraceae|g_NA	3.94539e-05	0.00656964	0.995005	0.92008	1	1
DENOVO221|f_Enterobacteriaceae|g_NA	0.003334	0.00568319	0.941059	0.926074	1	1
DENOVO452|f_Ruminococcaceae|g_NA	0.0039244	0.00385969	0.925075	0.926074	1	1
DENOVO232|f_Rikenellaceae|g_Alistipes	0.0117671	0.00378083	0.903097	0.937063	1	1
DENOVO299|f_Sphingomonadaceae|g_Sphingomonas	0.00381754	0.00100939	0.928072	0.938062	1	1
DENOVO189|f_Pseudomonadaceae|g_Pseudomonas	2.69375e-07	0.000976683	0.975025	0.949051	1	1
DENOVO75|f_Prevotellaceae|g_NA	0.0005534	0.0047398	0.982018	0.957043	1	1
DENOVO31|f_Staphylococcaceae|g_Staphylococcus	0.000763615	0.00208088	0.965035	0.959041	1	1
DENOVO114|f_Bacteroidaceae|g_Bacteroides	0.00134743	5.97528e-05	0.945055	0.967033	1	1
DENOVO118|f_Bacteroidaceae|g_Bacteroides	0.0195186	0.000538904	0.865135	0.977023	1	1
