# Supplementary material for: Saccharomyces cerevisiae Induces Immune Enhancing and Shapes Gut Microbiota in Social Wasps
Source: Front Microbiol. 2019 Oct 15;10:2320. doi: 10.3389/fmicb.2019.02320 (PMC6803456; doi:10.3389/fmicb.2019.02320)
Supplement: Supplementary file 3 [file Table_2.XLSX]

## Sheet: Foglio1
Supplementary Datasheet S2. Bacterial clearance: count of Colony Forming Units (CFUs) of injected E. coli after 24 hours from the infection
CFU	Treatment group	Castal stage	Season	year
40	control	foundresses	autumn	2016
21000	control	foundresses	autumn	2016
21400	control	foundresses	autumn	2016
25800	control	foundresses	autumn	2016
27800	control	foundresses	autumn	2016
30000	control	foundresses	autumn	2016
30000	control	foundresses	autumn	2016
30000	control	foundresses	autumn	2016
32000	control	foundresses	autumn	2016
33600	control	foundresses	autumn	2016
35800	control	foundresses	autumn	2016
36000	control	foundresses	autumn	2016
36400	control	foundresses	autumn	2016
40000	control	foundresses	autumn	2016
43200	control	foundresses	autumn	2016
44000	control	foundresses	autumn	2016
46000	control	foundresses	autumn	2016
50000	control	foundresses	autumn	2016
140	YP4	foundresses	autumn	2016
5800	YP4	foundresses	autumn	2016
8600	YP4	foundresses	autumn	2016
13200	YP4	foundresses	autumn	2016
14000	YP4	foundresses	autumn	2016
15000	YP4	foundresses	autumn	2016
16000	YP4	foundresses	autumn	2016
20000	YP4	foundresses	autumn	2016
20000	YP4	foundresses	autumn	2016
20000	YP4	foundresses	autumn	2016
24000	YP4	foundresses	autumn	2016
27600	YP4	foundresses	autumn	2016
30800	YP4	foundresses	autumn	2016
31400	YP4	foundresses	autumn	2016
35400	YP4	foundresses	autumn	2016
35600	YP4	foundresses	autumn	2016
37200	YP4	foundresses	autumn	2016
37200	YP4	foundresses	autumn	2016
49000	YP4	foundresses	autumn	2016
122000	control	foundresses	spring	2017
188000	control	foundresses	spring	2017
286000	control	foundresses	spring	2017
352000	control	foundresses	spring	2017
390000	control	foundresses	spring	2017
456000	control	foundresses	spring	2017
472000	control	foundresses	spring	2017
524000	control	foundresses	spring	2017
554000	control	foundresses	spring	2017
618000	control	foundresses	spring	2017
686000	control	foundresses	spring	2017
702000	control	foundresses	spring	2017
982000	control	foundresses	spring	2017
990000	control	foundresses	spring	2017
1100000	control	foundresses	spring	2017
2000	YP4	foundresses	spring	2017
150000	YP4	foundresses	spring	2017
204000	YP4	foundresses	spring	2017
220000	YP4	foundresses	spring	2017
324000	YP4	foundresses	spring	2017
352000	YP4	foundresses	spring	2017
380000	YP4	foundresses	spring	2017
390000	YP4	foundresses	spring	2017
400000	YP4	foundresses	spring	2017
414000	YP4	foundresses	spring	2017
456000	YP4	foundresses	spring	2017
458000	YP4	foundresses	spring	2017
472000	YP4	foundresses	spring	2017
474000	YP4	foundresses	spring	2017
476000	YP4	foundresses	spring	2017
488000	YP4	foundresses	spring	2017
508000	YP4	foundresses	spring	2017
518000	YP4	foundresses	spring	2017
538000	YP4	foundresses	spring	2017
546000	YP4	foundresses	spring	2017
566000	YP4	foundresses	spring	2017
578000	YP4	foundresses	spring	2017
578000	YP4	foundresses	spring	2017
584000	YP4	foundresses	spring	2017
586000	YP4	foundresses	spring	2017
608000	YP4	foundresses	spring	2017
610000	YP4	foundresses	spring	2017
612000	YP4	foundresses	spring	2017
624000	YP4	foundresses	spring	2017
708000	YP4	foundresses	spring	2017
738000	YP4	foundresses	spring	2017
2000	YH1	foundresses	spring	2017
36000	YH1	foundresses	spring	2017
46000	YH1	foundresses	spring	2017
70000	YH1	foundresses	spring	2017
72000	YH1	foundresses	spring	2017
166000	YH1	foundresses	spring	2017
202000	YH1	foundresses	spring	2017
228000	YH1	foundresses	spring	2017
262000	YH1	foundresses	spring	2017
308000	YH1	foundresses	spring	2017
316000	YH1	foundresses	spring	2017
318000	YH1	foundresses	spring	2017
322000	YH1	foundresses	spring	2017
336000	YH1	foundresses	spring	2017
346000	YH1	foundresses	spring	2017
362000	YH1	foundresses	spring	2017
366000	YH1	foundresses	spring	2017
368000	YH1	foundresses	spring	2017
380000	YH1	foundresses	spring	2017
380000	YH1	foundresses	spring	2017
388000	YH1	foundresses	spring	2017
390000	YH1	foundresses	spring	2017
400000	YH1	foundresses	spring	2017
410000	YH1	foundresses	spring	2017
416000	YH1	foundresses	spring	2017
418000	YH1	foundresses	spring	2017
426000	YH1	foundresses	spring	2017
426000	YH1	foundresses	spring	2017
474000	YH1	foundresses	spring	2017
528000	YH1	foundresses	spring	2017
614000	YH1	foundresses	spring	2017
654000	YH1	foundresses	spring	2017
720000	YH1	foundresses	spring	2017
100	control	workers	summer	2017
800	control	workers	summer	2017
1900	control	workers	summer	2017
3000	control	workers	summer	2017
3100	control	workers	summer	2017
5000	control	workers	summer	2017
5000	control	workers	summer	2017
5300	control	workers	summer	2017
6200	control	workers	summer	2017
6800	control	workers	summer	2017
7300	control	workers	summer	2017
7400	control	workers	summer	2017
10000	control	workers	summer	2017
17200	control	workers	summer	2017
100	YP4	workers	summer	2017
100	YP4	workers	summer	2017
100	YP4	workers	summer	2017
200	YP4	workers	summer	2017
500	YP4	workers	summer	2017
1000	YP4	workers	summer	2017
2500	YP4	workers	summer	2017
3400	YP4	workers	summer	2017
3800	YP4	workers	summer	2017
4500	YP4	workers	summer	2017
4700	YP4	workers	summer	2017
5700	YP4	workers	summer	2017
7300	YP4	workers	summer	2017
12100	YP4	workers	summer	2017
17100	YP4	workers	summer	2017
400	YH1	workers	summer	2017
600	YH1	workers	summer	2017
900	YH1	workers	summer	2017
3000	YH1	workers	summer	2017
3200	YH1	workers	summer	2017
3900	YH1	workers	summer	2017
4000	YH1	workers	summer	2017
4100	YH1	workers	summer	2017
5000	YH1	workers	summer	2017
5400	YH1	workers	summer	2017
7500	YH1	workers	summer	2017
7600	YH1	workers	summer	2017
10400	YH1	workers	summer	2017
21100	YH1	workers	summer	2017
37700	YH1	workers	summer	2017
5600	control	foundresses	autumn	2017
9500	control	foundresses	autumn	2017
11600	control	foundresses	autumn	2017
14000	control	foundresses	autumn	2017
15100	control	foundresses	autumn	2017
17000	control	foundresses	autumn	2017
17200	control	foundresses	autumn	2017
17200	control	foundresses	autumn	2017
17400	control	foundresses	autumn	2017
17900	control	foundresses	autumn	2017
19500	control	foundresses	autumn	2017
20100	control	foundresses	autumn	2017
20400	control	foundresses	autumn	2017
20500	control	foundresses	autumn	2017
20900	control	foundresses	autumn	2017
21200	control	foundresses	autumn	2017
26000	control	foundresses	autumn	2017
26400	control	foundresses	autumn	2017
30200	control	foundresses	autumn	2017
200	YP4	foundresses	autumn	2017
400	YP4	foundresses	autumn	2017
600	YP4	foundresses	autumn	2017
1200	YP4	foundresses	autumn	2017
4800	YP4	foundresses	autumn	2017
6000	YP4	foundresses	autumn	2017
6200	YP4	foundresses	autumn	2017
7100	YP4	foundresses	autumn	2017
8700	YP4	foundresses	autumn	2017
9600	YP4	foundresses	autumn	2017
10800	YP4	foundresses	autumn	2017
11000	YP4	foundresses	autumn	2017
11500	YP4	foundresses	autumn	2017
14600	YP4	foundresses	autumn	2017
14700	YP4	foundresses	autumn	2017
16300	YP4	foundresses	autumn	2017
16800	YP4	foundresses	autumn	2017
19200	YP4	foundresses	autumn	2017
19400	YP4	foundresses	autumn	2017
6100	YH1	foundresses	autumn	2017
6200	YH1	foundresses	autumn	2017
6300	YH1	foundresses	autumn	2017
7000	YH1	foundresses	autumn	2017
7100	YH1	foundresses	autumn	2017
7700	YH1	foundresses	autumn	2017
7800	YH1	foundresses	autumn	2017
9600	YH1	foundresses	autumn	2017
10300	YH1	foundresses	autumn	2017
12100	YH1	foundresses	autumn	2017
13500	YH1	foundresses	autumn	2017
13700	YH1	foundresses	autumn	2017
13900	YH1	foundresses	autumn	2017
14100	YH1	foundresses	autumn	2017
17900	YH1	foundresses	autumn	2017
18000	YH1	foundresses	autumn	2017
22000	YH1	foundresses	autumn	2017
24200	YH1	foundresses	autumn	2017
